# Supplementary material for: Trade-Off Between Enzymatic Antioxidant Defense and Accumulation of Organic Metabolite Affects Salt Tolerance of White Clover Associated with Redox, Water, and Metabolic Homeostases
Source: Plants (Basel). 2025 Jan 7;14(2):145. doi: 10.3390/plants14020145 (PMC11768267; doi:10.3390/plants14020145)
Supplement: Supplementary file 1 [file plants-14-00145-s001.zip]

Archive with 1 entries (1 files):
- plants-3364818-supplementary.pdf
